# Supplementary material for: Epoxy Blends Containing Melamine Phosphate-Based Flame Retardants: Thermal and Flammability Performance
Source: Materials (Basel). 2026 Jul 5;19(13):2877. doi: 10.3390/ma19132877 (PMC13362991; doi:10.3390/ma19132877)
Supplement: Supplementary file 1 [file materials-19-02877-s001.zip]

Archive with 1 entries (1 files):
- materials-4361550-supplementary.pdf
